# Supplementary material for: Long noncoding RNA#61 synergizes with viral PA-X to augment pyroptosis and attenuate the virulence of highly pathogenic H5N1 influenza virus in mice
Source: J Virol. 2026 May 12;100(6):e02214-25. doi: 10.1128/jvi.02214-25 (PMC13289121; doi:10.1128/jvi.02214-25)
Supplement: Excel S1 — Targeted metabolomics analysis report of arachidonic acid by MRM. [file jvi.02214-25-s0001.xlsx]

## Sheet: Metabolomics 
EXCEL S1 Targeted Metabolomics Analysis Report of Arachidonic Acid by MRM (Forced expression of LncRNA#61+virus infection vs empty vector+virus infection)
Metabolite Name	Transitions	Retention Time(min)	QC RSD	Fold change	p-value	LncRNA#61-1	LncRNA#61-2	LncRNA#61-3	LncRNA#61-4	LncRNA#61-5	LncRNA#61-6	EV-1	EV-2	EV-3	EV-4	EV-5	EV-6
ARA	303.2 / 259.2	7.79842	0.119365	1.71123	0.0276602	110426	59716.8	65767.1	64846.3	60602.5	55925.3	44627.7	25451.2	24607.4	34239.6	74790.8	40133.7
DHA	327.1 / 229.2	7.64067	0.115836	1.7542	0.0591026	67264.6	32430.7	41475.4	31735.8	28824.7	30462.5	28523.9	9769.92	11516.5	17060.8	42689.3	22804
15S-HETE	319.1 / 219.0	5.72673	0.127122	2.55299	0.0639448	129.978	39.2539	65.2398	35.2951	39.5798	29.0459	25.673	10.3117	11.659	13.6479	45.1797	26.0763
12S-HETE	319.1 / 179.0	5.96512	0.085775	2.33636	0.069865	79.4141	27.4243	31.8438	25.908	23.0166	17.6981	18.8996	10.462	6.11807	11.7821	25.1822	15.4298
9S-HODE	295.1 / 171.1	5.62953	0.0780234	1.45623	0.166148	22.9244	21.1726	15.8248	10.9627	26.3548	21.9845	14.7921	5.4921	28.9657	6.32789	10.761	15.5329
13S-HODE	295.0 / 195.0	5.57659	0.0646108	1.59465	0.222318	16.5792	21.3236	13.1129	6.23932	21.9283	13.3127	8.26341	1.23822	26.9204	3.9477	6.82228	10.8122
TXB2	369.2 / 169.0	2.26048
LTB4	335.2 / 195.0	4.37699
LTD4	495.3 / 177.2	3.63222
PGE2	351.2 / 271.3	2.93141
8-iso-PGF2a	353.1 / 309.3	2.2099
PGF2a	353.1 / 309.3	2.60706
6-keto-PGF1a	369.3 / 163.0	1.183
PGD2	351.2 / 271.3	2.75668
14(15)-EpETE	317.1 / 207.0	5.93541
